# Supplementary material for: Role of Satisfaction with Life, Sex and Body Mass Index in Physical Literacy of Spanish Children
Source: Children (Basel). 2024 Feb 1;11(2):181. doi: 10.3390/children11020181 (PMC10886828; doi:10.3390/children11020181)
Supplement: Supplementary file 1 [file children-11-00181-s001.zip]

Archive with 1 entries (1 files):
- children-2845852-supplementary.pdf
